# Supplementary material for: Insulin sensitivity is preserved in mice made obese by feeding a high starch diet
Source: eLife. 2022 Nov 17;11:e79250. doi: 10.7554/eLife.79250 (PMC9711519; doi:10.7554/eLife.79250)
Supplement: Figure 3—source data 2. [file elife-79250-fig3-data2.zip]

Archive with 1 entries (1 files):
- Figure 3  Western Blots  source data.pptx
